# Supplementary material for: IL‐13 modulates ∆Np63 levels causing altered expression of barrier‐ and inflammation‐related molecules in human keratinocytes: A possible explanation for chronicity of atopic dermatitis
Source: Immun Inflamm Dis. 2021 Apr 1;9(3):734–45. doi: 10.1002/iid3.427 (PMC8342210; doi:10.1002/iid3.427)
Supplement: Supplementary file 6 — Supplementary information. [file IID3-9-734-s006.xlsx]

## Sheet: STable 2
Supplemental Table 2 Summary of genes that are downregulated more than 2-fold in NHEKs transfected with ΔNp63 siRNA.
Gene name	RefSeq ID	Enterz ID	ratio
EREG	NM_001432.2	2069	8.22771
CCNA1	XM_011535297.1	8900	8.11657
PYY	XM_011525035.1	5697	6.08613
FSIP1	XM_011521311.1	161835	5.96342
ERO1B	NM_019891.3	56605	5.94714
NRG1	XM_011544514.1	3084	5.46279
C17orf51	NM_001113434.4	339263	5.15385
SDK2	XM_011524915.1	54549	5.1492
AREG	NM_001657.3	374	5.10291
MMP3	NM_002422.4	4314	4.72593
SLITRK3	NM_014926.3	22865	4.69507
PCDHA10	NM_031860.2	56139	4.66721
NRG1	XM_006716335.2	3084	4.58445
FEZ1	XM_011543071.1	9638	4.58008
DNAJB9	NM_012328.2	4189	4.43948
H1F0	NM_005318.3	3005	4.37026
LOC646626	NR_045484.1	646626	4.16204
C7orf57	XM_006715650.2	136288	4.09192
KITLG	NM_000899.4	4254	4.06495
CYP4F11	NM_021187.3	57834	4.06101
PPP4R4	XM_005267930.1	57718	3.99863
NEURL1	XM_011540334.1	9148	3.98862
TRPC1	NM_001251845.1	7220	3.96782
KCNAB1	NM_001308222.1	7881	3.89997
PGM3	XR_942480.1	5238	3.85414
PTGS2	NM_000963.3	5743	3.85286
OR13H1	NM_001004486.1	347468	3.82488
RGS16	NM_002928.3	6004	3.81868
C6orf52	XM_006715089.2	347744	3.74154
CT62	XM_006720429.2	196993	3.68481
PCDHAC2	NM_018899.5	56134	3.6673
XKRX	NM_212559.2	402415	3.63653
LHX5	NM_022363.2	64211	3.62358
DOK7	NM_001256896.1	285489	3.61714
KITLG	NM_000899.4	4254	3.60823
MX2	NM_002463.1	4600	3.58589
TAAR6	NM_175067.1	319100	3.55561
AKR1C2	XM_011519342.1	1646	3.54777
GIMAP6	NM_024711.5	474344	3.53435
TP63	NM_001114982.1	8626	3.52655
PRDM15	NR_104260.1	63977	3.49928
PRDM11	XM_011520231.1	56981	3.49444
RAB3IL1	XM_006718647.2	5866	3.48881
HELB	XM_005269234.1	92797	3.44378
SEMG2	NM_003008.2	6407	3.44083
FAT3	XM_011542584.1	120114	3.38855
ARID3B	XR_931742.1	10620	3.38153
CCDC88A	NM_018084.4	55704	3.37191
TREM2	XM_006715116.2	54209	3.35529
NEURL4	NM_001005408.1	84461	3.34867
CNN3	NM_001286055.1	1266	3.33164
PRSS55	XM_005272372.2	203074	3.31899
HDHD2	NM_032124.4	84064	3.31637
ABCA5	NM_172232.3	23461	3.31061
MYEF2	XM_011521657.1	50804	3.306
ZNF829	NM_001171979.1	374899	3.2972
VLDLR	XM_011518029.1	7436	3.28331
UPP1	XM_011515515.1	7378	3.26919
CACYBP	NM_014412.2	27101	3.26715
CDC42BPA	NM_003607.3	8476	3.26634
ADRB1	NM_000684.2	153	3.26285
TUBB8P2	-	106478982	3.25559
LYG2	NM_175735.3	254773	3.22943
ZNF614	NM_025040.3	80110	3.22611
RASGRF1	XM_011521867.1	5923	3.22318
WDR66	NM_001178003.1	144406	3.20888
DYRK3	NM_001004023.1	8444	3.20459
SNHG12	NR_024127.1	85028	3.20146
RWDD2A	XM_011535409.1	112611	3.1704
DDHD1	XM_005268105.1	80821	3.15656
ZNF141	-	7700	3.15219
BET1	NR_133909.1	10282	3.14372
ARHGEF2	NM_001162383.1	9181	3.14074
RHEBL1	NR_130123.1	121268	3.13398
AREG	NM_001657.3	374	3.12668
NKX3-1	NR_046072.1	4824	3.11109
PGM3	XR_942480.1	5238	3.10659
RP1L1	NM_178857.5	94137	3.09643
C9orf72	NM_145005.6	203228	3.08861
CAMTA2	XR_934009.1	23125	3.07495
MATN1	NM_002379.3	4146	3.07088
LARP1B	NM_032239.3	55132	3.06471
MAP1B	NM_005909.3	4131	3.05669
TRIM49	NM_020358.2	57093	3.04503
ZNF569	NM_152484.2	148266	3.02963
SPATA5	NM_145207.2	166378	3.02405
GRB10	XM_011515324.1	2887	3.0163
TYMSOS	NM_001012716.2	494514	3.00935
MMP1	NM_002421.3	4312	3.00015
TNS3	XM_011515483.1	64759	2.99667
CRKL	NM_005207.3	1399	2.98723
OR2M5	NM_001004690.1	127059	2.98173
FAM96A	NR_110310.1	84191	2.96633
CST11	NM_130794.1	140880	2.95655
GAS6-AS1	NG_029703.1	650669	2.9509
LINC00392	NR_047009.1	100874155	2.94996
OC90	NM_001080399.2	729330	2.94464
SGTB	NM_019072.2	54557	2.93437
SOX12	NM_006943.3	6666	2.9326
ZNF569	NM_152484.2	148266	2.92969
PRKAB2	NR_103870.1	5565	2.92445
LILRA2	NM_001290271.1	11027	2.91987
SKIL	NM_001248008.1	6498	2.918
GABRA6	NM_000811.2	2559	2.91549
ODC1	NM_001287188.1	4953	2.91544
CDC20B	NM_001145734.2	166979	2.90765
RNF150	NM_020724.1	57484	2.90686
HSPA5	NM_005347.4	3309	2.90417
PLPPR4	XM_011542498.1	9890	2.90331
SLC24A3	NM_020689.3	57419	2.90306
GPX2	NR_046321.1	2877	2.90256
TM6SF1	XR_429457.2	53346	2.89961
PALM2	NM_001037293.2	114299	2.89716
DDAH1	NM_001134445.1	23576	2.89634
CNTRL	XM_006716944.2	11064	2.88795
LOC388813	NM_001256579.2	388813	2.88531
HSPA13	NM_006948.4	6782	2.87829
NME9	NM_178130.3	347736	2.87379
SLC22A4	NM_003059.2	6583	2.87099
ADHFE1	NM_144650.2	137872	2.86713
KIZ	NM_001276389.1	55857	2.85925
LOXL3	NM_001289165.1	84695	2.85617
LINC01080	NR_104138.1	101515984	2.85145
TDO2	NM_005651.3	6999	2.84542
PPP1R12B	NM_002481.3	4660	2.83692
BEX2	NM_001168401.1	84707	2.83181
CACNB1	XM_005257647.2	782	2.82731
GK3P	NR_026575.1	2713	2.81984
COL24A1	NM_152890.5	255631	2.81939
C10orf107	XM_005269600.3	219621	2.81819
NUPR2	NM_001145712.1	389493	2.80692
LOC105371363	XR_933796.1	105371363	2.79958
LRRC49	XM_011521719.1	54839	2.79857
ARTN	XM_006711024.1	9048	2.79643
LYSMD3	NM_198273.2	116068	2.79428
SPX	NR_135187.1	80763	2.79097
OR10G4	NM_001004462.1	390264	2.78571
MAN1C1	XM_005245945.2	57134	2.78377
AGTPBP1	XM_011518420.1	23287	2.77419
DGKD	NM_152879.2	8527	2.76836
HECTD2	XM_011539339.1	143279	2.7671
RAB3IL1	XM_006718647.2	5866	2.76598
ACAP2	NM_012287.5	23527	2.76335
CCL27	NM_006664.3	10850	2.74525
ARHGAP25	NM_014882.2	9938	2.73928
AMELY	NM_001143.1	266	2.73747
CERK	NM_022766.5	64781	2.73325
ITCH	NM_001257138.1	83737	2.73102
TYROBP	NR_033390.1	7305	2.72502
OR1M1	NM_001004456.1	125963	2.71603
SRGAP1	XM_011538582.1	57522	2.7145
PGLYRP2	NM_052890.3	114770	2.71422
CCDC148	NM_001301684.1	130940	2.71205
GIF	XM_011544939.1	2694	2.70292
OR6S1	NM_001001968.1	341799	2.69768
ERCC6	NM_000124.3	2074	2.69664
FGF7P2	-	394217	2.68616
ARHGAP28	NM_001010000.2	79822	2.68103
SEC24D	NM_014822.3	9871	2.67763
DEFB119	NR_073153.1	245932	2.67702
OR5T1	NM_001004745.1	390155	2.66007
NUCB2	XR_930871.1	4925	2.65831
MCTP2	XM_005254960.1	55784	2.65386
TOP3A	XM_011524001.1	7156	2.64909
LOC101060429	XR_433219.2	101060429	2.64709
PDK1	NR_103731.1	5163	2.64291
GNG11	NM_004126.3	2791	2.63932
ULBP1	NR_133659.1	80329	2.63855
CAMSAP2	XM_005245041.2	23271	2.63849
SLC27A6	NM_001317984.1	28965	2.6363
UNC80	NM_032504.1	285175	2.62522
CLRN1	NM_052995.2	7401	2.62252
ZNF114	NM_001301062.1	163071	2.62223
ICA1L	NM_001288622.1	130026	2.62066
SLC30A8	XM_011516882.1	169026	2.61973
GPAM	XM_005269998.1	57678	2.60694
ODF2	XM_011518744.1	4957	2.60624
FMNL2	NM_052905.3	114793	2.60532
OSTCP1	NR_028496.1	202459	2.60484
TNN	NM_022093.1	63923	2.60249
CABYR	NM_153769.2	26256	2.60188
SLF2	XM_011539945.1	55719	2.5995
SIGLEC10	NM_001171161.1	89790	2.59332
IREB2	NM_004136.2	3658	2.59165
SH2D2A	NM_001161442.1	9047	2.59061
EBLN1	NM_001199938.1	340900	2.58399
PLD6	NM_178836.3	201164	2.58273
NT5E	NM_001204813.1	4907	2.58128
SLC33A1	NM_004733.3	9197	2.57304
SPATS2	XM_011538691.1	65244	2.5646
ROCK2	NM_004850.3	9475	2.5642
NAV2	XM_011520454.1	89797	2.5638
IRGC	NM_019612.3	56269	2.56059
OR14A16	NM_001001966.1	284532	2.55819
SATL1	NM_001012980.2	340562	2.55805
MROH2B	NM_173489.4	133558	2.55776
IER3	NM_003897.3	8870	2.55601
TYRL	-	7300	2.55135
LINC00221	NR_027457.2	338005	2.54942
TROAP	XM_011537725.1	10024	2.5471
IKBIP	NM_201613.2	121457	2.54682
HMGA2	NM_001300919.1	8091	2.54253
EXTL1	NM_004455.2	2134	2.53935
DCAF17	NR_028482.1	80067	2.53616
OR5W2	NM_001001960.1	390148	2.53429
JAG1	NM_000214.2	182	2.53365
NR1H4	XM_011539041.1	9971	2.53278
ZSCAN29	XM_011521266.1	146050	2.52869
NUDT11	NM_018159.3	55190	2.51802
C4orf19	NM_001104629.1	55286	2.51518
RARA	XM_005257552.3	5914	2.51443
CEP68	NR_134966.1	23177	2.51404
AC079753.4	-	-	2.51057
KIAA0430	XM_011522763.1	9665	2.50441
THUMPD3	XM_005265022.3	25917	2.50158
SACS	XM_011535039.1	26278	2.50084
STYK1	XM_011520739.1	55359	2.50009
FLYWCH1	XM_011522710.1	84256	2.49811
ZNF667	XM_011527211.1	63934	2.49711
P2RX5	NM_175080.2	5026	2.4944
FKBP11	NM_016594.2	51303	2.4912
KCTD12	NM_138444.3	115207	2.48826
CYP27B1	NM_000785.3	1594	2.48779
SNAPC1	NM_003082.3	6617	2.48774
OTUD4P1	-	360227	2.4834
KIF5B	NM_004521.2	3799	2.48088
MAGEB3	NM_002365.4	4114	2.47841
TRIB1	NM_001282985.1	10221	2.46943
PPP1R15A	NM_014330.3	23645	2.46777
TCAF2P1	NR_110549.1	653691	2.46459
CACNG2	NM_006078.3	10369	2.46303
CLEC9A	NM_207345.3	283420	2.46091
PHLDA1	NM_007350.3	22822	2.46072
LAMP3	NM_014398.3	27074	2.45952
TTR	NM_000371.3	7276	2.45836
TNFSF4	NM_003326.4	7292	2.45718
RORB	NM_006914.3	6096	2.45611
PLEKHH1	XM_011537015.1	57475	2.45301
GPX1	NM_201397.1	2876	2.45106
CCDC102B	NM_001093729.1	79839	2.45002
IL1A	NM_000575.4	3552	2.44456
BMP8B	XM_011542023.1	656	2.43723
KIF15	NM_020242.2	56992	2.43624
SMOC2	NM_022138.2	64094	2.43593
SLC7A11	NM_014331.3	23657	2.43522
APOBEC3H	NM_001166002.2	164668	2.43396
HSD17B11	NM_016245.4	51170	2.43035
HK2	NM_000189.4	3099	2.42792
NRP1	XM_011519756.1	8829	2.4263
HLF	XM_011524705.1	3131	2.42361
MPHOSPH9	XM_006719192.2	10198	2.42311
MAGI1	NM_001033057.1	9223	2.41987
TCEA1	XM_011517579.1	6917	2.41891
OLIG1	NM_138983.2	116448	2.41854
NADK2	NM_001287340.1	133686	2.41776
C10orf82	XM_011539347.1	143379	2.41743
MPHOSPH9	XM_006719192.2	10198	2.41705
MYH6	NM_002471.3	4624	2.4169
C17orf67	NM_001085430.2	339210	2.41606
BTG4	XR_947855.1	54766	2.41601
USP32	XM_011525379.1	84669	2.41503
ZFPM1	XM_011522918.1	161882	2.41282
PLA2R1	NM_001007267.2	22925	2.41198
SLC5A8	NM_145913.3	160728	2.41182
LEFTY1	NM_020997.3	10637	2.40972
DZIP3	NM_014648.3	9666	2.40733
TIMM17A	NM_006335.2	10440	2.40421
FAM24B	NM_152644.2	196792	2.4039
LRRC37B	XM_011524267.1	114659	2.40183
IRGQ	NM_001007561.2	126298	2.39684
PRKCE	NM_005400.2	5581	2.3968
DLEC1	NM_007337.2	9940	2.39613
NCAM1	NM_001242608.1	4684	2.39533
HBEGF	NM_001945.2	1839	2.3942
SLFN5	XM_005257934.2	162394	2.39232
KIF15	NM_020242.2	56992	2.39178
CLDND2	NM_152353.2	125875	2.39153
INHBE	NM_031479.3	83729	2.38936
PLTP	NM_001242921.1	5360	2.38932
TXNRD1	NM_001093771.2	7296	2.38801
CPN1	XM_011539299.1	1369	2.38777
MYO10	NM_012334.2	4651	2.38652
BASP1	NM_006317.4	10409	2.38376
SLC10A5	NM_001010893.2	347051	2.38188
SLC6A7	NM_014228.3	6534	2.38167
LYPD8	NM_001085474.1	646627	2.37562
ZNF17	NM_006959.2	7565	2.37559
ASB14	NM_001142733.2	142686	2.37457
SMU1	XM_005251503.3	55234	2.37377
PRKCE	NM_005400.2	5581	2.37333
RNF32	XR_927369.1	140545	2.37327
OR9K2	NM_001005243.1	441639	2.37191
OR6Y1	NM_001005189.1	391112	2.37146
PTPRG	NM_002841.3	5793	2.37018
ALOX5AP	NM_001204406.1	241	2.36896
C12orf54	XM_011537896.1	121273	2.36861
TAF1D	NM_024116.3	79101	2.3683
CUZD1	NR_037912.1	50624	2.3668
TRMT44	XR_924916.1	152992	2.36611
INPP5F	XM_006717720.2	22876	2.36093
ACTR3B	XR_927492.1	57180	2.35977
LRRTM3	NM_178011.4	347731	2.35828
OTUD4	NM_001102653.1	54726	2.35785
MEIOC	XM_005257236.2	284071	2.35691
BTLA	NM_001085357.1	151888	2.35571
ZNF460	NM_006635.3	10794	2.35565
C16orf47	NM_207385.1	388289	2.35523
DQX1	NM_133637.2	165545	2.35341
TPD52L3	NM_001001874.2	89882	2.35193
OR10X1	NM_001004477.1	128367	2.3505
KLRA1P	NR_028045.1	10748	2.34981
FADS3	XM_011545023.1	3995	2.34895
PAIP2	NR_109830.1	51247	2.34624
C17orf105	XR_934447.1	284067	2.34515
CHD8	NM_020920.3	57680	2.34396
GPR160	NM_014373.2	26996	2.34126
FAM170B	NM_001164484.1	170370	2.3391
OSTCP2	-	646567	2.33826
PIBF1	XM_011534885.1	10464	2.33676
LOC101927536	XR_933617.1	101927536	2.3323
ZC3H6	NM_198581.2	376940	2.32999
FAM196A	XM_005252694.2	642938	2.32425
TM6SF1	XM_011521680.1	53346	2.32257
RRP1B	NM_015056.2	23076	2.32193
MTR	NM_001291940.1	4548	2.32055
STARD9	XM_011521839.1	57519	2.31694
LOC105377590	NR_133944.1	105377590	2.31673
CXCL11	NM_001302123.1	6373	2.31661
TGFA	NM_001308158.1	7039	2.31589
SDSL	XM_005253831.3	113675	2.31458
CYP4F11	NM_021187.3	57834	2.31349
NUCB2	XR_930871.1	4925	2.31072
LOC653712	NR_034179.1	653712	2.30836
MED1	XM_006721957.1	5469	2.30685
TTC6	XM_011537431.1	319089	2.30655
CPEB2	NM_182646.2	132864	2.29821
DCANP1	NM_130848.2	140947	2.29656
ETS1	XM_011542652.1	2113	2.29539
JAK3	NM_000215.3	3718	2.29496
GRM6	NM_000843.3	2916	2.29479
AGFG2	XM_005250306.2	3268	2.29334
IL17RD	NM_001318864.1	54756	2.29326
SLC19A2	XM_011509076.1	10560	2.28695
LMOD2	NM_207163.1	442721	2.28468
NAIF1	XR_428519.1	203245	2.28357
TARDBPP1	-	643503	2.28219
SBK1	XM_005255315.2	388228	2.28148
LOC728392	NM_001162371.2	728392	2.28138
FTCD	NM_206965.1	10841	2.27961
EEF1A2	NM_001958.3	1917	2.27913
IL1B	NM_000576.2	3553	2.27783
ATE1	XM_011539183.1	11101	2.27748
FAM47A	NM_203408.3	158724	2.27673
CSNK1G1	NM_022048.3	53944	2.27526
WRN	XR_949472.1	7486	2.27453
FAM200B	NM_001145191.1	285550	2.27434
TSSK4	XM_011536663.1	283629	2.27318
MTX3	NM_001167741.1	345778	2.27291
SRPRA	NM_003139.3	6734	2.27227
GK	NM_001205019.1	2710	2.27207
RPRD1A	NM_001303412.1	55197	2.27104
ZNF697	XM_011542416.1	90874	2.26903
SH2B3	XM_006719180.2	10019	2.26866
TNS4	XM_005257744.1	84951	2.26795
CHRM1	XM_011544742.1	1128	2.26694
ATE1	XM_005269459.2	11101	2.26669
SPEM1	NM_199339.2	374768	2.26495
FSD1	NM_024333.2	79187	2.2629
GCNT4	NM_016591.2	51301	2.26009
OPCML	XM_011542856.1	4978	2.25782
ZNF404	NM_001033719.2	342908	2.25684
TNFRSF10D	NM_003840.4	8793	2.25215
FAM136A	NM_032822.2	84908	2.25144
TEP1	XR_245720.2	7011	2.25132
MPC1	NG_032888.1	51660	2.25119
MAGI2	XM_011516729.1	9863	2.25116
CYTL1	NM_018659.2	54360	2.24199
MZT1	XR_941591.1	440145	2.24181
NLRP9	NM_176820.3	338321	2.24013
CEP120	NM_153223.3	153241	2.24009
FER1L6	XM_011517237.1	654463	2.2297
RSPH6A	NM_030785.3	81492	2.22512
ARHGAP26	XM_005268402.3	23092	2.2237
TICRR	XM_011522162.1	90381	2.22265
NAALADL1	XR_949728.1	10004	2.22019
SKA1	NM_001039535.2	220134	2.21967
CTC-526N19.1	-	-	2.21958
PRPF38B	XM_011541685.1	55119	2.21917
PPM1K	NM_152542.4	152926	2.21789
SPATA6L	XM_011517958.1	55064	2.21727
ABCA1	XM_011518342.1	19	2.21632
RGS9BP	NM_207391.2	388531	2.21545
PTP4A1	XM_011536112.1	7803	2.21326
NXPH2	NM_007226.2	11249	2.21305
SYNGR4	NM_012451.3	23546	2.21293
NPVF	NM_022150.3	64111	2.21259
GYLTL1B	XM_005252787.2	120071	2.21177
TRPC1	NM_001251845.1	7220	2.21037
NDNF	NM_024574.3	79625	2.20611
FLYWCH1	XM_011522710.1	84256	2.2035
ZEB2	NM_014795.3	9839	2.20185
ST6GALNAC1	NR_110309.1	55808	2.20177
OR2B3	NM_001005226.2	442184	2.2016
C1orf64	NM_178840.3	149563	2.19884
SCG5	NM_003020.3	6447	2.19862
UNC93A	XM_011535908.1	54346	2.19658
ALDH2	NM_001204889.1	217	2.19635
ZSCAN5B	NM_001080456.2	342933	2.19591
EDARADD	NM_145861.2	128178	2.19588
SCLT1	NM_144643.3	132320	2.19482
DPYSL4	XM_011539125.1	10570	2.19472
MINK1	XM_011523909.1	50488	2.19401
PTX3	NM_002852.3	5806	2.19367
CD19	XM_006721103.2	930	2.19126
GDF15	NM_004864.2	9518	2.19105
PTH	NM_001316352.1	5741	2.19024
TESPA1	XM_005269247.1	9840	2.18827
SP4	XM_005249828.1	6671	2.18821
STKLD1	NR_103997.1	169436	2.1872
LINC00272	NR_034131.1	388719	2.18687
ZAR1	NM_175619.2	326340	2.18554
SLC34A2	NM_001177999.1	10568	2.18528
SERP1	NM_014445.3	27230	2.18433
ZFAS1	NR_036659.1	441951	2.18379
GCFC2	NM_003203.4	6936	2.18074
WHSC1	NM_133331.2	7468	2.18069
OR5D18	XM_011544800.1	219438	2.17956
FAR1	XM_011520401.1	84188	2.17871
STOML3	XM_011534947.1	161003	2.17599
CEP55	XM_011539920.1	55165	2.17556
EEA1	XM_011538815.1	8411	2.17365
NKAIN3	XM_011517512.1	286183	2.17335
SCML1	NM_006746.5	6322	2.1728
NRAS	NM_002524.4	4893	2.17121
TRIAP1	NM_016399.2	51499	2.16985
LOC344887	NR_033752.2	344887	2.16978
CXCL14	NM_004887.4	9547	2.16938
NLRP13	NM_176810.2	126204	2.16918
DNAJC24	XR_930844.1	120526	2.16791
CACNG1	NM_000727.3	786	2.16735
SHMT2	XM_011538678.1	6472	2.16716
RAB6A	NM_001243719.1	5870	2.16678
N4BP2	NM_001318359.1	55728	2.16675
BBC3	NG_031991.1	27113	2.16571
FAR2	XM_011520748.1	55711	2.16554
RFX8	NM_001145664.1	731220	2.16338
PTP4A1P7	-	100421681	2.16214
SYT6	NM_001270805.1	148281	2.16182
LOC81691	XM_011545966.1	81691	2.16066
UAP1	NM_003115.4	6675	2.15974
ZNF518A	XM_011540421.1	9849	2.15962
INTS3	NM_023015.3	65123	2.1579
ACR	NM_001097.2	49	2.15545
NUP58	XM_011535330.1	9818	2.15392
PAG1	XM_011517566.1	55824	2.15339
NCKIPSD	NM_184231.2	51517	2.15292
SPG20-AS1	NR_045181.1	100507135	2.15197
WDR41	NM_018268.3	55255	2.15169
LIN7C	NM_018362.3	55327	2.15004
RPRD1A	NM_001303412.1	55197	2.14895
PCM1	XM_006716349.2	5108	2.14887
ZFP57	XM_006715087.2	346171	2.1486
KRBA2	XM_011523644.1	124751	2.14789
GUF1	NM_021927.2	60558	2.14657
GPR176	XM_011521169.1	11245	2.14553
RNFT2	XM_011538895.1	84900	2.14526
FAM149B1	XM_011539741.1	317662	2.14433
ZRANB3	NM_001286568.1	84083	2.14342
FGD6	NM_018351.3	55785	2.14273
MIXL1	NM_031944.2	83881	2.14131
SLC16A14	NM_152527.4	151473	2.14058
SHC1	NM_001202859.1	6464	2.13941
AKAP6	XM_005268219.3	9472	2.13906
NPTXR	NM_014293.3	23467	2.13874
TTLL10	NM_001130045.1	254173	2.13792
IL17A	NM_002190.2	3605	2.13584
TIA1	NM_022037.2	7072	2.13049
MID1IP1-AS1	NR_046706.1	100874211	2.12991
OLFM1	NM_001282612.1	10439	2.12852
CCNT2-AS1	NR_036549.1	100129961	2.1281
ELOVL4	NG_009108.1	6785	2.12546
RPL39L	NM_052969.1	116832	2.12369
DUSP6	NM_001946.3	1848	2.12332
RFK	NM_018339.5	55312	2.12295
EID2B	NM_152361.2	126272	2.12223
BDKRB1	NM_000710.3	623	2.12217
NRN1	NM_016588.2	51299	2.12071
NOL7	NM_001317724.1	51406	2.12005
ADAM8	XM_011539118.1	101	2.11849
MANF	NM_006010.5	7873	2.11791
DENND6A	NM_152678.2	201627	2.11536
ZNF669	NM_001142572.1	79862	2.11532
ADCY7	XR_933193.1	113	2.11433
CDK2AP2	NR_073484.1	10263	2.11419
LOC102724151	XR_430592.2	102724151	2.11262
TXNDC11	XM_011522515.1	51061	2.11183
CDKL1	XM_005268160.3	8814	2.11164
RPLP0	NM_001002.3	6175	2.10992
ZNF777	XM_005249981.1	27153	2.10958
LBR	NM_002296.3	3930	2.10773
LAMA3	NM_000227.4	3909	2.1076
TICAM2	NM_021649.7	353376	2.10659
DNAH10	XM_011538019.1	196385	2.10495
C18orf54	NR_110234.1	162681	2.10294
CTAGE5	NM_203355.2	4253	2.10282
C11orf1	-	64776	2.10174
ZNF568	NM_001204837.1	374900	2.10118
XPOT	XM_011537823.1	11260	2.10029
ARL5B	XM_005252401.3	221079	2.1001
LOC105369234	XR_958038.1	105369234	2.09999
PPIP5K1	XM_011522259.1	9677	2.09976
ZNF655	NM_001009958.1	79027	2.09928
RRM2B	NM_015713.4	50484	2.09907
PHRF1	XM_011520237.1	57661	2.09854
TIGD2	NM_145715.2	166815	2.09828
LRRC59	NM_018509.3	55379	2.09749
RPL27A	NM_000990.4	6157	2.09721
XBP1	NM_001079539.1	7494	2.09626
NAPSA	-	9476	2.09517
CLCC1	NM_001278203.1	23155	2.09333
TAAR8	NM_053278.1	83551	2.09281
SLC30A10	XM_006711437.2	55532	2.09116
ZBTB21	NM_001098402.1	49854	2.08781
SPATS2	XM_011538691.1	65244	2.08735
CAMKV	NM_024046.4	79012	2.086
TSLP	XM_011543698.1	85480	2.08457
ADORA2B	XM_011523660.1	136	2.08453
DZANK1	NM_001099407.1	55184	2.08183
DYNC2H1	XM_006718903.2	79659	2.08102
ANTXR1	NM_018153.3	84168	2.08012
PCNX1	XM_005267429.2	22990	2.07895
EVC	NM_001306090.1	2121	2.07845
C11orf31	NM_170746.2	280636	2.07725
ARHGAP27	NM_174919.3	201176	2.07724
PRSS21	NR_073012.1	10942	2.07641
SH2D5	NM_001103161.1	400745	2.07635
C1orf21	NM_030806.3	81563	2.07381
C6orf48	NM_001287487.1	50854	2.07056
HPSE	NM_001199830.1	10855	2.07012
TNFRSF10A	NM_003844.3	8797	2.06981
GKAP1	XM_006717293.1	80318	2.06929
SHC4	XM_011521552.1	399694	2.06916
LHX6	NM_001242335.1	26468	2.06915
MICALCL	NM_032867.2	84953	2.06828
PCM1	XM_011544543.1	5108	2.06732
DDIT4L	NM_145244.3	115265	2.06699
PSIP1	XM_011517700.1	11168	2.06675
HCLS1	NM_001292041.1	3059	2.06623
NSUN7	NM_024677.4	79730	2.066
MALT1	NM_173844.2	10892	2.06475
SETDB2	XM_011535276.1	83852	2.06468
CHD2	NM_001042572.2	1106	2.06436
VAMP4	NR_033704.1	8674	2.06316
GRK6	XM_011534538.1	2870	2.0631
ZNF717	NM_001290209.1	100131827	2.06132
OSTC	NM_021227.3	58505	2.06027
SMC6	NM_001142286.1	79677	2.05826
MCF2L2	NM_015078.3	23101	2.05732
MMP8	XM_011542836.1	4317	2.0573
TMCO5B	-	100652857	2.05675
CEP95	XR_934594.1	90799	2.0567
SBNO2	NM_001100122.1	22904	2.05512
LINC00467	NR_026761.2	84791	2.05387
FAM179B	XM_011536572.1	23116	2.05341
HOXD3	NM_006898.4	3232	2.05214
SOX11	NM_003108.3	6664	2.05182
RBM15	XM_011541968.1	64783	2.05164
AMELX	NM_182680.1	265	2.05099
FAM169A	NR_046462.1	26049	2.05091
C3orf20	NM_001184958.1	84077	2.0488
ADARB1	NR_027673.1	104	2.04838
RFK	NM_018339.5	55312	2.04616
IBTK	NM_001300906.1	25998	2.04338
CADM1	XM_005271494.2	23705	2.04185
SLC5A5	NM_000453.2	6528	2.04039
ZNF449	NM_152695.5	203523	2.03845
ZDHHC17	XM_005268751.2	23390	2.03626
HEATR9	XR_254513.3	256957	2.03625
FAF1	NM_007051.2	11124	2.03597
SLC9B1	NR_047515.1	150159	2.03177
FAM129A	XM_011509141.1	116496	2.0317
ZBTB8A	NR_111980.1	653121	2.03141
KHDC1	NM_030568.4	80759	2.03114
MASP2	NM_006610.3	10747	2.02949
EMILIN2	NM_032048.2	84034	2.02866
MET	XM_006715990.2	4233	2.02804
DUSP5	NM_004419.3	1847	2.0274
S100A8	NM_001319201.1	6279	2.02515
ABCC1	XM_011522498.1	4363	2.02227
FICD	XM_011537793.1	11153	2.02168
PYGO1	XM_011521446.1	26108	2.02144
FNIP2	NM_020840.1	57600	2.02065
B3GALNT2	NM_152490.4	148789	2.02002
PAMR1	NM_001282676.1	25891	2.01986
SEC14L5	NM_014692.1	9717	2.01966
SELK	NM_021237.3	58515	2.01945
ART1	XM_006718237.2	417	2.0171
HSCB	NR_134560.1	150274	2.01678
MSANTD3	NM_001198807.1	91283	2.01655
ZBTB8A	NR_111980.1	653121	2.01462
ANKEF1	NM_001303472.1	63926	2.0146
AFF4	NM_014423.3	27125	2.01455
TRIM7	NM_203296.1	81786	2.01405
CCL23	XR_429910.2	6368	2.01273
ZNF841	NM_001136499.1	284371	2.01223
XXbac-BPG32J3.19	-	-	2.01215
SAMD11	NM_152486.2	148398	2.01095
VNN3	NM_001291703.1	55350	2.00889
TSC1	NG_012386.1	7248	2.00881
GRIN3A	NM_133445.2	116443	2.00855
RAPGEF3	XM_005268571.2	10411	2.00827
TSHZ3	NM_020856.2	57616	2.00807
PTBP2	XR_946723.1	58155	2.00598
OR51H1	-	401663	2.00451
LOC105374753	XM_011514203.1	105374753	2.00425
EGFR	NM_005228.3	1956	2.00361
GSTM4	NM_147148.2	2948	2.00248
CNP	XM_006721701.2	1267	2.00243
RBM26	XM_011535195.1	64062	2.00216
VGF	XM_011516549.1	7425	2.00196
CCR1	NM_001295.2	1230	2.00168
CMSS1	NM_001167924.1	84319	2.00071
TTBK2	XM_011521269.1	146057	2.00048
GTF2H5	NM_207118.2	404672	2.00013

## Sheet: STable 3
Supplemental Table 3 Summary of genes that are upregulated more than 2-fold in NHEKs transfected with ΔNp63 siRNA.
Gene name	RefSeq ID	Enterz ID	ratio
KLK7	NM_005046.3	5650	0.020038
KRT13	NM_002274.3	3860	0.038479
TCN1	NM_001062.3	6947	0.042278
CLIC3	NM_004669.2	9022	0.049034
ITGBL1	XM_005254100.3	9358	0.050988
MGARP	NM_032623.3	84709	0.060515
ATP12A	NM_001676.5	479	0.065992
CALML5	NM_017422.4	51806	0.076764
SERPINB3	NM_006919.2	6317	0.080645
COBL	XM_011515241.1	23242	0.082684
APCDD1	NM_153000.4	147495	0.084629
DCN	NM_133504.3	1634	0.088745
PSG5	NM_001130014.1	5673	0.094045
CDH16	XM_005255770.2	1014	0.098745
MIA-RAB4B	NR_037775.1	100529262	0.103913
DSG1	NM_001942.3	1828	0.113025
KLK5	NM_012427.4	25818	0.115538
HOTS	NM_001293171.2	103344718	0.117127
DPP4	NM_001935.3	1803	0.118554
MTMR3	NM_153051.2	8897	0.124872
BBOX1	XM_011520403.1	8424	0.125923
HKDC1	NM_025130.3	80201	0.131055
GADD45G	XM_011518163.1	10912	0.134706
ACBD3	NG_028985.1	64746	0.1356
ID2	NM_002166.4	3398	0.137203
TMEM45A	NM_018004.2	55076	0.139591
LY6D	NM_003695.2	8581	0.139789
IGFBP3	NM_001013398.1	3486	0.140414
SCEL	XM_011535291.1	8796	0.14193
IFITM10	NM_001170820.3	402778	0.147557
RTKN2	XM_011539462.1	219790	0.149373
PKIB	NM_032471.5	5570	0.154841
KRT15	XM_005257345.2	3866	0.156
CPA4	NM_001163446.1	51200	0.1578
DAPL1	NM_001017920.2	92196	0.159878
ALDH1A1	NM_000689.4	216	0.163203
GPRC5A	NM_003979.3	9052	0.164757
RARRES1	NM_002888.3	5918	0.165457
TIMP2	NM_003255.4	7077	0.170615
KLK4	NR_126566.1	9622	0.172101
MUC15	XM_011519909.1	143662	0.1725
IGFL3	NM_207393.1	388555	0.17368
DMKN	NM_001190347.1	93099	0.176548
FAM134B	NM_001034850.2	54463	0.177034
TFRC	NM_001313965.1	7037	0.180047
KRT80	XM_005268676.2	144501	0.180532
EMP2	XM_006720864.2	2013	0.182371
PLA2G7	NM_001168357.1	7941	0.182897
SCEL	XM_011535291.1	8796	0.184503
CLDN4	NM_001305.4	1364	0.186881
KRT15	XM_005257345.2	3866	0.192114
AC011742.3	-	-	0.192515
MGP	NM_001190839.1	4256	0.193906
PNPLA3	NM_025225.2	80339	0.197846
PLA2G16	XM_006718426.1	11145	0.197948
LEMD1	NR_037583.1	93273	0.200147
FPR1	NM_001193306.1	2357	0.200882
CTSV	NM_001201575.1	1515	0.200964
FDPS	XM_005244962.1	2224	0.201713
DBX2	NM_001004329.2	440097	0.203396
GUCY1B3	NM_001291952.1	2983	0.203555
KRT23	XM_005257200.3	25984	0.203555
NCCRP1	NM_001001414.1	342897	0.204107
MUC1	NM_001204294.1	4582	0.205367
GUCY1A3	NM_001130687.2	2982	0.212368
CST6	NM_001323.3	1474	0.216606
DLX5	XM_011515860.1	1749	0.216911
CREG2	NM_153836.3	200407	0.217313
KLK10	NM_002776.4	5655	0.219535
ANKRD35	NM_001280799.1	148741	0.219924
EMP2	NM_001424.5	2013	0.22076
KLK9	NM_012315.1	284366	0.222579
GMPR	NM_006877.3	2766	0.222668
DSC1	NM_024421.2	1823	0.224052
ELK3	XM_006719275.2	2004	0.227531
KRT6B	NM_005555.3	3854	0.230029
SULT2B1	NM_004605.2	6820	0.233382
SOX9	NM_000346.3	6662	0.233652
CTSD	NM_001909.4	1509	0.23472
TNFSF10	NR_033994.1	8743	0.235779
CRABP2	NM_001199723.1	1382	0.239518
AMOT	NM_001113490.1	154796	0.24017
PRICKLE1	XM_011537947.1	144165	0.240298
GPR39	NM_001508.2	2863	0.241109
ZNF365	NM_014951.2	22891	0.244083
KRT19	NM_002276.4	3880	0.247302
OLFML3	NM_020190.3	56944	0.247688
FDPSP4	-	2228	0.248643
CDKN2B	NM_078487.2	1030	0.24876
RAET1E	XM_011535479.1	135250	0.248915
PLEKHA7	XM_011519918.1	144100	0.250166
FBXL16	NM_153350.3	146330	0.251007
HSD17B2	NM_002153.2	3294	0.251013
ELF3	NM_001114309.1	1999	0.25245
RAB27B	NM_004163.4	5874	0.255979
IER5L	NM_203434.2	389792	0.256021
HPGD	NM_000860.5	3248	0.256523
SYTL2	XM_011545116.1	54843	0.258691
DKK1	NM_012242.2	22943	0.260249
CKB	NM_001823.4	1152	0.260623
IRX3	XM_005256139.2	79191	0.261079
IL1R2	NR_048564.1	7850	0.261513
SERPINB4	NM_175041.1	6318	0.261612
SHROOM3	NM_020859.3	57619	0.262846
STEAP3	NM_138637.2	55240	0.262885
SLITRK6	NM_032229.2	84189	0.26292
KRT16	NM_005557.3	3868	0.263895
LYPD3	NM_014400.2	27076	0.26763
RBM12B-AS1	NR_027259.1	55472	0.270669
CYP4B1	NR_135003.1	1580	0.271147
RP11-451F20.1	-	-	0.27125
KLK6	NM_001319948.1	5653	0.27147
CRYAB	XM_011542609.1	1410	0.273378
CNGA1	NM_001142564.1	1259	0.274202
A2ML1	XR_931275.1	144568	0.274765
DNER	NM_139072.3	92737	0.275022
SPRR3	NM_005416.2	6707	0.275446
S100A6	NM_014624.3	6277	0.276615
PPP1R3G	NM_001145115.2	648791	0.276663
HRASLS2	XM_011545120.1	54979	0.278834
LMO7	XM_011535095.1	4008	0.279556
MAP2	NM_031845.2	4133	0.279957
CD24	NM_001291737.1	100133941	0.280367
SELENBP1	NM_001258289.1	8991	0.281389
PROS1	NM_000313.3	5627	0.281765
PDE4DIP	NM_001002810.3	9659	0.282527
SCD	NM_005063.4	6319	0.282593
POF1B	NM_001307940.1	79983	0.282658
KIF26B	NM_018012.3	55083	0.283758
FBXO32	NM_058229.3	114907	0.284578
LOC105376858	XR_947061.1	105376858	0.284763
ITGB2	NM_000211.4	3689	0.285432
ACSL1	NM_001286712.1	2180	0.286135
PLBD1	NM_024829.5	79887	0.28629
CEBPA	NM_001285829.1	1050	0.286325
MUC20	NM_020790.1	200958	0.286911
HOPX	NM_001145460.1	84525	0.288953
CXCL8	NM_000584.3	3576	0.289017
PNLIPRP3	XM_011539281.1	119548	0.289853
ANKRD22	NM_144590.2	118932	0.291118
RARRES3	NM_004585.4	5920	0.292511
BEX1	NM_018476.3	55859	0.292533
STX19	NM_001001850.2	415117	0.293199
SLC27A1	NM_198580.2	376497	0.294994
FASN	XM_011523538.1	2194	0.295018
ALDH3A1	XM_011523731.1	218	0.295654
SGK1	NM_001291995.1	6446	0.296583
TLR2	NM_001318796.1	7097	0.297246
CXorf49B	NM_001145139.1	100132994	0.298377
ALDH3A1	XM_011523731.1	218	0.298696
FRK	XM_011535656.1	2444	0.301203
CNGA1	NM_001142564.1	1259	0.301993
CHN1	NR_038133.1	1123	0.302887
LIPH	NM_139248.2	200879	0.303194
LFNG	NM_001040167.1	3955	0.304521
EPHX3	NM_001142886.1	79852	0.304572
BCHE	NM_000055.2	590	0.304726
SBSN	NM_001166035.1	374897	0.304729
CWH43	NM_001286791.1	80157	0.305397
ACTG1	NM_001614.3	71	0.305726
HSD11B2	NM_000196.3	3291	0.306489
CASP14	NM_012114.2	23581	0.307285
MVD	XM_011523090.1	4597	0.307628
ANXA2	XM_011521477.1	302	0.307666
FAM180A	XM_006715983.2	389558	0.309341
TFCP2L1	NM_014553.2	29842	0.310583
RARRES3	NM_004585.4	5920	0.31122
PSG8	NM_001130168.1	440533	0.311797
CALML3	NM_005185.3	810	0.312036
P3H2	NM_001134418.1	55214	0.313312
ABCC6	XR_932838.1	368	0.314114
TMPRSS11E	NM_014058.3	28983	0.314276
VWA1	NM_199121.2	64856	0.314469
PSG2	NM_031246.3	5670	0.315825
KRT14	NM_000526.4	3861	0.315981
CRIP1	NM_001311.4	1396	0.316945
ID3	NM_002167.4	3399	0.31766
ATL1	NM_001127713.1	51062	0.317922
DPYSL3	NM_001387.2	1809	0.323016
PSG3	NM_021016.3	5671	0.323027
ANOS1	NM_000216.2	3730	0.325453
GALM	NM_138801.2	130589	0.32563
RGMA	NM_001166289.1	56963	0.327355
ACTG2	NM_001199893.1	72	0.330252
FDFT1	XM_006716247.1	2222	0.330658
SLC16A4	XM_006711033.2	9122	0.330814
SLITRK6	NM_032229.2	84189	0.330837
ATL1	NM_001127713.1	51062	0.332528
WFDC2	NM_006103.3	10406	0.333013
GATA3	XM_005252443.3	2625	0.333423
SNPH	NM_014723.3	9751	0.333674
TMEM217	NR_104442.1	221468	0.334856
SERPINB13	NM_001307923.1	5275	0.334894
ACAT2	NM_005891.2	39	0.335305
MVD	XM_011523089.1	4597	0.336514
METTL7A	XM_006719332.1	25840	0.336791
SHISA9	XM_011522643.1	729993	0.337247
A2ML1	XR_931275.1	144568	0.337535
RDH8	NM_015725.2	50700	0.338302
SCUBE2	XM_005253037.3	57758	0.341275
GRAMD1C	NM_017577.4	54762	0.341859
SYT14	XM_011509390.1	255928	0.341962
TNNT2	NM_000364.3	7139	0.342532
DEPTOR	NM_001283012.1	64798	0.343358
GAS6	NM_000820.3	2621	0.343422
LOC101928595	NR_135192.1	101928595	0.344052
CLDN1	NM_021101.4	9076	0.344178
MAFB	NM_005461.4	9935	0.344242
CDKN1C	XM_005252732.3	1028	0.344738
CPED1	XM_011516583.1	79974	0.344792
SLC28A3	XM_011518908.1	64078	0.344917
CD9	XM_011521040.1	928	0.345007
TM4SF1	NM_014220.2	4071	0.34501
FAM63A	NM_001319998.1	55793	0.345217
MYO6	NM_004999.3	4646	0.345273
NFE2L3	NM_004289.6	9603	0.346415
PDZK1IP1	NM_005764.3	10158	0.348436
LLGL2	XM_011524807.1	3993	0.350404
MYL2	NM_000432.3	4633	0.350901
CGN	NM_020770.2	57530	0.3518
TUBA1A	NM_001270400.1	7846	0.352857
ANO1	XM_006718605.1	55107	0.353574
PHACTR3	NM_001199506.1	116154	0.354301
IGFL1	NM_198541.1	374918	0.354767
SYNC	NM_030786.2	81493	0.35661
CDA	NM_001785.2	978	0.356882
KRT6A	NM_005554.3	3853	0.35877
REP15	NM_001029874.1	387849	0.358955
AKR1E2	XM_011519728.1	83592	0.359477
LYPD6B	NM_001317006.1	130576	0.359968
GAS6	NM_000820.3	2621	0.360098
CEACAM3	NR_102333.2	1084	0.36028
CAMK2N1	NM_018584.5	55450	0.360366
IGFL2	NM_001002915.2	147920	0.360673
NR2F2	NM_021005.3	7026	0.361548
KRT5	NM_000424.3	3852	0.361567
KLK11	NM_001167605.1	11012	0.362667
EID3	NM_001008394.2	493861	0.362742
BAIAP3	XM_011522730.1	8938	0.362811
C15orf52	NM_207380.2	388115	0.364221
SEMA4D	XM_005251654.2	10507	0.365306
DCN	XM_006719270.1	1634	0.365335
PIFO	NR_125338.1	128344	0.366503
SNCG	NM_003087.2	6623	0.366917
RDH12	NM_152443.2	145226	0.367306
FTH1	NM_002032.2	2495	0.367342
CYP1B1	NM_000104.3	1545	0.368477
PLPP4	XM_011539448.1	196051	0.36977
SYT17	XM_011545872.1	51760	0.37055
PTGDS	NM_000954.5	5730	0.371094
METRNL	XM_011523562.1	284207	0.371578
SCNN1A	NM_001159575.1	6337	0.373383
LMCD1	NM_001278233.1	29995	0.37356
ARHGDIB	XM_011520666.1	397	0.373569
SRGN	NR_036430.1	5552	0.374311
AZGP1	NM_001185.3	563	0.374495
LGALS3	NM_002306.3	3958	0.374571
HSD11B1	NM_001206741.1	3290	0.374622
BAG1	NM_001172415.1	573	0.374689
SERPINA3	NM_001085.4	12	0.37513
UPK2	NM_006760.3	7379	0.375407
GGT6	NM_001288704.1	124975	0.375728
ZNF488	XM_005270313.1	118738	0.37703
NINJ2	NM_001294346.1	4815	0.377393
KYNU	NM_001199241.1	8942	0.378086
BLNK	XM_011539728.1	29760	0.378479
VN1R20P	-	100312775	0.378733
PIM3	NM_001001852.3	415116	0.379576
S100A2	NM_005978.3	6273	0.379914
PNPLA1	NM_001145716.2	285848	0.380136
SLC39A2	NM_001256588.1	29986	0.381067
POF1B	NM_001307940.1	79983	0.381223
ALDH1A3	NM_000693.3	220	0.382248
KRT10	XM_005257343.2	3858	0.382413
TTC28	NM_001145418.1	23331	0.382541
CSTA	NM_005213.3	1475	0.384259
OR52N5	NM_001001922.2	390075	0.384299
TNFAIP8L2	NM_024575.4	79626	0.384655
UGT1A1	NM_000463.2	54658	0.385306
AMY2B	NM_020978.4	280	0.385595
RPL13AP5	NR_026712.1	728658	0.386648
GLIS1	NM_147193.2	148979	0.386649
ALDH3B2	XM_011544851.1	222	0.388683
S100A11	NM_005620.1	6282	0.388779
ITGB8	XM_011515396.1	3696	0.389118
OLFML3	NM_020190.3	56944	0.389495
KIAA1324	XM_011541827.1	57535	0.39008
TBC1D16	XM_011524325.1	125058	0.390197
MT2A	NM_005953.3	4502	0.390566
OVCH1	XR_931287.1	341350	0.391263
FMO4	XM_005245048.2	2329	0.391889
DPYD	NM_000110.3	1806	0.39214
DGAT2	XM_011545304.1	84649	0.392678
CISH	NM_013324.5	1154	0.39348
TPST1	XM_011516634.1	8460	0.393498
GPR1	NM_001098199.1	2825	0.394846
FN1	NM_212474.2	2335	0.39646
S100A4	NM_019554.2	6275	0.396643
RRAD	NM_001128850.1	6236	0.396708
IGFL2	NM_001002915.2	147920	0.397923
MMP2	NM_001302508.1	4313	0.398242
GJB2	XM_011535049.1	2706	0.398445
SPEG	NM_001173476.1	10290	0.398661
PLPP2	NM_177543.2	8612	0.398846
LYNX1	XM_011517238.1	66004	0.398862
GRHL1	NM_198182.2	29841	0.399127
RGCC	NM_014059.2	28984	0.399295
DHRS4-AS1	NR_023924.2	55449	0.401381
MCM6	NM_005915.5	4175	0.401703
KLK8	NR_104008.1	11202	0.402067
WNT5B	XM_011521026.1	81029	0.402563
CLN3	NM_000086.2	1201	0.403177
C11orf52	NM_080659.2	91894	0.405363
VWDE	XM_005249641.1	221806	0.405891
OR2A25	NM_001004488.1	392138	0.405945
SERPINB5	NM_002639.4	5268	0.406812
RHOV	NM_133639.3	171177	0.406924
RAMP1	NM_001308353.1	10267	0.407347
SPOCK1	NM_004598.3	6695	0.407638
C5AR1	NM_001736.3	728	0.407934
SDR9C7	NM_148897.2	121214	0.40828
OR5D14	NM_001004735.1	219436	0.408806
TMSB4X	NM_021109.3	7114	0.408906
TUBA1B	NM_006082.2	10376	0.40907
SNN	NM_003498.5	8303	0.409146
SLIT2	NM_001289136.2	9353	0.409156
MARCKSL1	NR_052852.1	65108	0.411231
TMEM51	XM_005245919.1	55092	0.412151
IKZF2	NM_001079526.1	22807	0.41235
OR52L2P	-	79274	0.412984
DEFB1	NM_005218.3	1672	0.413566
MVK	XM_011538372.1	4598	0.413568
SCARA3	NM_182826.1	51435	0.414111
PLEKHA6	NM_014935.4	22874	0.414212
E2F2	NM_004091.3	1870	0.414311
HIST1H1A	NM_005325.3	3024	0.415268
DAG1	NM_001177640.2	1605	0.415729
ADGRV1	XM_011543679.1	84059	0.415729
LOC105377486	XR_939343.1	105377486	0.416232
WNT10A	NM_025216.2	80326	0.416722
OR3A2	NM_002551.3	4995	0.416982
CCND1	XM_006718653.2	595	0.419447
SMPDL3A	NM_001286138.1	10924	0.419687
NID1	NG_033228.1	4811	0.419898
TPM2	XR_929324.1	7169	0.421762
REN	NM_000537.3	5972	0.421966
SERPINA1	NM_001127707.1	5265	0.422145
BST1	NM_004334.2	683	0.422282
SMYD1	NM_198274.3	150572	0.42255
MYLK	NM_053027.3	4638	0.423225
OR7E91P	NR_002185.3	79315	0.423317
KCNS1	NM_002251.3	3787	0.423587
TECR	NR_038103.1	9524	0.423816
DNAJB12	XM_005269931.1	54788	0.424178
GSN	XM_011518594.1	2934	0.42554
CRHBP	NM_001882.3	1393	0.425746
LRRC4	-	64101	0.426637
C1orf74	NM_152485.3	148304	0.427335
HKDC1	XM_011540195.1	80201	0.427365
ASB9	NM_001168531.1	140462	0.427563
DPYSL3	NM_001387.2	1809	0.42763
RXRA	NM_002957.5	6256	0.427949
AGR2	NM_006408.3	10551	0.428305
PRL	NM_000948.5	5617	0.428531
SLC16A4	XM_006711033.2	9122	0.429291
OR7C2	NM_012377.1	26658	0.429426
SEPN1	NM_020451.2	57190	0.429549
LUM	NM_002345.3	4060	0.429629
LASP1	NR_073384.1	3927	0.430343
KCNAB2	XM_005263514.1	8514	0.430425
KPNA7	XM_011516221.1	402569	0.430691
AIM2	NM_004833.1	9447	0.430766
RP11-148O21.2	-	-	0.431812
MAB21L3	NM_152367.2	126868	0.431986
MAT2A	NM_005911.5	4144	0.432222
CD6	XM_006718741.1	923	0.432435
FMN1	XM_011521512.1	342184	0.434658
PLA2G4E	XM_011521239.1	123745	0.434686
PAQR7	NM_178422.5	164091	0.434824
LGALS7B	NM_001042507.3	653499	0.435024
CDHR2	NM_001171976.1	54825	0.43529
TACSTD2	NM_002353.2	4070	0.435648
SPAG16	NR_047659.1	79582	0.43594
RASSF10	NM_001080521.2	644943	0.435947
HSD3B2	NM_001166120.1	3284	0.438545
PPIA	NM_021130.4	5478	0.439108
SEMA3D	XM_011515962.1	223117	0.439272
PCYT2	XM_011523586.1	5833	0.439397
PACRG	XM_011535470.1	135138	0.4403
ZFP42	NM_001304358.1	132625	0.440679
GATA3-AS1	NR_024256.1	399717	0.44068
ZNF750	NM_024702.2	79755	0.440708
PLOD2	NM_000935.2	5352	0.441378
AP1S3	NR_110906.1	130340	0.441649
IL36RN	NM_173170.1	26525	0.441726
TKT	NR_047580.1	7086	0.443145
RP11-93I21.2	-	-	0.443527
PROS1	NM_000313.3	5627	0.443619
CMTM8	NM_001320308.1	152189	0.445071
GABRR1	NM_002042.4	2569	0.44581
SUMF1	NM_001164675.1	285362	0.446514
KIAA1211L	NM_207362.2	343990	0.446537
CYP4Z1	NM_178134.2	199974	0.446906
PTPN3	XM_011518890.1	5774	0.446926
CAMK2B	XM_006715781.2	816	0.447002
VARS2	NG_034224.1	57176	0.447942
EBP	NM_006579.2	10682	0.448091
AQP3	NM_001318144.1	360	0.448224
SPON2	NM_012445.3	10417	0.448362
PIK3R6	XM_011523686.1	146850	0.449287
ANXA8	XR_428714.2	653145	0.449488
GPNMB	NM_002510.2	10457	0.449751
POLE2	XR_943480.1	5427	0.450537
GXYLT2	NM_001080393.1	727936	0.451023
SLC35F3	NM_173508.3	148641	0.451139
DEGS1	NM_003676.3	8560	0.451601
MAPK3	XR_243293.1	5595	0.451842
KRT6C	NM_173086.4	286887	0.452595
IL25	NM_022789.3	64806	0.453212
EPB41L1	NM_012156.2	2036	0.453258
LRRC3B	NM_001317811.1	116135	0.453334
MCOLN1	NM_020533.2	57192	0.453402
PLSCR4	NM_020353.2	57088	0.453465
MCM2	NM_004526.3	4171	0.453695
SPTLC3	NM_018327.2	55304	0.453811
PID1	NM_001100818.1	55022	0.453997
PBX1	XM_005245230.2	5087	0.454097
TIFA	NM_052864.2	92610	0.454208
ST14	NM_021978.3	6768	0.454458
FAM46B	NM_052943.3	115572	0.454577
FBXO40	NM_016298.3	51725	0.454894
ARL4AP1	-	387684	0.454975
LAYN	XM_006718770.2	143903	0.455338
KLK13	NM_015596.1	26085	0.455356
ABCA12	NR_103740.1	26154	0.455372
VSIG8	NM_001013661.1	391123	0.455678
PERP	NM_022121.4	64065	0.455829
ICOSLG	NM_001283052.1	23308	0.455877
KCNN4	NM_002250.2	3783	0.455927
CSTB	NM_000100.3	1476	0.45654
TMEM139	NR_104253.1	135932	0.457035
HPGD	NM_000860.5	3248	0.457379
PEAR1	XM_011509512.1	375033	0.457897
FBXW2	NM_012164.3	26190	0.45817
LRAT	NM_001301645.1	9227	0.458713
CMBL	NM_138809.3	134147	0.458802
MELTF	NM_005929.5	4241	0.459028
ANPEP	XM_011521473.1	290	0.459319
CIDEA	NR_134607.1	1149	0.459693
NMU	NM_006681.3	10874	0.459808
ZNF589	NM_016089.2	51385	0.45982
RP11-592N21.1	-	-	0.460123
ST3GAL6	NM_001271148.1	10402	0.460124
SLC27A2	NM_001159629.1	11001	0.460174
ZP2	XM_011545942.1	7783	0.460537
LINC01376	XR_939774.1	400945	0.460823
DMRTA1	NM_022160.2	63951	0.460875
ARHGEF37	NM_001001669.2	389337	0.461081
NDUFB3	NM_001257102.1	4709	0.461733
TRIM16	NM_006470.3	10626	0.461955
STK31	XM_006715758.2	56164	0.462368
C1QTNF6	NM_182486.1	114904	0.462543
GABRD	NM_000815.4	2563	0.462637
TLR5	NM_003268.5	7100	0.462696
FAM227A	NM_001291030.1	646851	0.463646
CCDC80	NM_199511.2	151887	0.463648
BSPRY	XM_005252062.3	54836	0.463868
KRTAP4-11	NM_033059.3	653240	0.463938
SLC29A3	XM_006717910.2	55315	0.464091
FAM221A	XR_926938.1	340277	0.465694
PDE1C	XM_011515414.1	5137	0.465781
HUS1B	NM_148959.3	135458	0.467132
MFSD5	XM_005269198.3	84975	0.468295
ANKMY1	NM_016552.3	51281	0.468585
C1QTNF3	NM_181435.5	114899	0.468677
SLC29A1	NM_001304463.1	2030	0.468742
MCM3	NM_001270472.1	4172	0.468967
RAPGEF2	XM_006714422.2	9693	0.469466
FAM50B	NM_012135.2	26240	0.469539
TESK2	NM_007170.2	10420	0.469568
OLFML2A	XM_005251759.3	169611	0.469675
ANKRD2	NM_001129981.2	26287	0.470168
RRAGD	NM_021244.4	58528	0.47045
CYSLTR1	NM_001282188.1	10800	0.471343
OR5AN1	NM_001004729.1	390195	0.471437
CCNE1	NM_001238.2	898	0.471562
EHMT2	NM_001318833.1	10919	0.471676
ANXA4	NM_001153.3	307	0.471701
EPHX4	NM_173567.4	253152	0.472085
LINC01587	NR_126519.1	10141	0.47283
ASXL3	NM_030632.2	80816	0.47304
BFSP1	NM_001278608.1	631	0.473263
RP11-16K12.1	-	-	0.474151
CTSS	NM_001199739.1	1520	0.474236
FTH1P2	-	2497	0.474645
OPN4	NM_001030015.2	94233	0.475032
FUT2	NM_001097638.2	2524	0.475117
RASGEF1C	NM_175062.3	255426	0.4752
OR6P1	NM_001160325.1	128366	0.475999
SLC12A8	NM_001195483.1	84561	0.476589
ADAT3	NM_138422.2	113179	0.476723
COL1A2	NM_000089.3	1278	0.476972
ALDH4A1	XM_011542353.1	8659	0.477
GALNT16	-	57452	0.477107
TRIM2	NM_001130067.1	23321	0.477207
CIPC	NM_033426.2	85457	0.477406
SLC2A12	NM_145176.2	154091	0.477954
ANXA9	NM_003568.2	8416	0.478449
PXDN	NM_012293.2	7837	0.47853
TST	NM_003312.5	7263	0.479779
RPL7A	NM_000972.2	6130	0.480141
STRA6	XM_011521884.1	64220	0.480164
CHRFAM7A	XM_011522154.1	89832	0.480312
ACPP	NM_001292037.1	55	0.480766
CEL	NM_001807.4	1056	0.480994
NDUFAB1	NM_005003.2	4706	0.481219
HSD3B7	XM_011545961.1	80270	0.481259
ZHX2	XM_011516932.1	22882	0.481549
SLC39A8	NM_022154.5	64116	0.481604
CFAP45	NM_012337.2	25790	0.481646
CRIP1P4	-	641457	0.481735
SLC17A5	XM_011535750.1	26503	0.482415
SRPX	NM_001170752.1	8406	0.482618
GPAT3	NM_001256421.1	84803	0.482957
SYCE2	NM_001105578.1	256126	0.482966
MATN2	XM_005250920.1	4147	0.483391
FANK1	XM_011540364.1	92565	0.483432
IDH1	NM_005896.3	3417	0.483953
PTPRN	NM_001199764.1	5798	0.48401
SORBS2	NM_001145673.1	8470	0.484127
ANKDD1A	NM_182703.5	348094	0.484439
PPP2R3A	NM_181897.2	5523	0.484586
TFAP2C	NM_003222.3	7022	0.485065
PIK3C2B	NM_002646.3	5287	0.485353
DEGS2	XM_006720043.2	123099	0.48552
FBLN5	XM_011536358.1	10516	0.485996
C2CD4D	XM_011509056.1	100191040	0.486112
LOC105371774	XR_934750.1	105371774	0.486177
PROK2	NM_001126128.1	60675	0.486488
PARD6B	NM_032521.2	84612	0.486739
AK9	XM_011535559.1	221264	0.487285
ZBTB26	NM_001304364.1	57684	0.487363
ERBB3	NM_001982.3	2065	0.487442
ADGRD1	XM_011538212.1	283383	0.487453
ZNF322P1	-	387328	0.487903
BEST2	NM_017682.2	54831	0.488194
HSP90AA1	XM_011536718.1	3320	0.488395
DNASE1L3	NM_001256560.1	1776	0.488543
OR7E121P	-	402133	0.489265
CCDC88C	XM_005267691.3	440193	0.489398
IL1RN	NM_001318914.1	3557	0.489463
ZSCAN16	NM_025231.2	80345	0.489491
DCST2	XM_011509189.1	127579	0.489546
GDPD3	XR_243307.1	79153	0.489814
DHCR24	NM_014762.3	1718	0.490138
HSPA1B	NM_005346.4	3304	0.490181
ANO9	XM_011520053.1	338440	0.490309
FGF1	NM_001144935.1	2246	0.490787
HS3ST2	NM_006043.1	9956	0.490808
LOC284581	NR_046098.1	284581	0.490847
TP53I3	NM_001206802.2	9540	0.49256
SOX13	NM_005686.2	9580	0.492906
ABLIM3	NM_014945.3	22885	0.49319
DHCR7	XM_011544777.1	1717	0.493873
S1PR3	NM_005226.3	1903	0.494025
PRDX5	XM_005273882.3	25824	0.494055
LOC105371795	XR_934782.1	105371795	0.494206
LIPG	NM_001308006.1	9388	0.494428
RPL13AP25	-	100287887	0.494639
TPSB2	NM_024164.5	64499	0.494751
LOC100996724	XM_011542549.1	100996724	0.494879
KRT17P5	-	339240	0.494987
BHMG1	NM_001310124.1	388553	0.495021
CAT	NM_001752.3	847	0.495579
SPTSSA	NM_138288.3	171546	0.495801
CLCA4	NR_024602.1	22802	0.496841
SLCO3A1	XR_429450.2	28232	0.496947
PDLIM4	NM_001131027.1	8572	0.497013
CHML	NM_001821.3	1122	0.497531
ADAMTS1	NM_006988.4	9510	0.497651
C3	NM_000064.3	718	0.497765
SAMD9	NM_017654.3	54809	0.498004
C4orf3	NM_001001701.3	401152	0.498151
RNF11	NM_014372.4	26994	0.498335
PYGB	NM_002862.3	5834	0.498418
